# Supplementary material for: A Hybrid Occupational Risk Assessment of Legionella pneumophila in Hotel Water Systems Associated with TALD Cases
Source: Microorganisms. 2026 Jun 2;14(6):1257. doi: 10.3390/microorganisms14061257 (PMC13303895; doi:10.3390/microorganisms14061257)
Supplement: Supplementary file 1 [file microorganisms-14-01257-s001.zip]

Archive with 1 entries (1 files):
- microorganisms-4305267-supplementary.pdf
